# Supplementary material for: Discrimination of Hard Ticks by Polymerase Chain Reaction–Restriction Fragment Length Polymorphism (PCR-RFLP)
Source: Int J Mol Sci. 2025 Dec 26;27(1):285. doi: 10.3390/ijms27010285 (PMC12786177; doi:10.3390/ijms27010285)
Supplement: Supplementary file 1 [file ijms-27-00285-s001.zip]

Archive with 1 entries (1 files):
- ijms-3971473-supplementary.pdf
